# Supplementary material for: Physical coupling of H3K4me3 demethylases and Polycomb repressive complex 2 to accelerate flowering in rice
Source: Plant Physiol. 2024 Mar 22;195(3):1802–6. doi: 10.1093/plphys/kiae172 (PMC11213247; doi:10.1093/plphys/kiae172)
Supplement: kiae172_Supplementary_Data [file kiae172_supplementary_data.zip]

Archive with 2 entries (2 files):
- Supplemental Data.pdf
- Supplemental Table.xlsx
