# Supplementary material for: Physical coupling of H3K4me3 demethylases and Polycomb repressive complex 2 to accelerate flowering in rice
Source: Plant Physiol. 2024 Mar 22;195(3):1802–6. doi: 10.1093/plphys/kiae172 (PMC11213247; doi:10.1093/plphys/kiae172)
Supplement: kiae172_Supplementary_Data [file kiae172_supplementary_data.zip › Supplemental Table.xlsx]

## Sheet: Supplemental Table S1
Supplemental Table S1. List of the candidate transcription factors identified by yeast two-hybrid screening
#	MSU_Locus	Annotation
1	LOC_Os10g42130.1	no apical meristem protein, putative, expressed
2	LOC_Os02g53670.1	MYB family transcription factor, putative, expressed
3	LOC_Os06g40150.1	AP2 domain containing protein, expressed
4	LOC_Os03g56090.1	MYB family transcription factor, putative, expressed
5	LOC_Os08g03610.1	LSD1 zinc finger domain containing protein, expressed
6	LOC_Os02g17190.1	MYB family transcription factor, putative, expressed
7	LOC_Os02g39520.2	transposon protein, putative, unclassified, expressed
8	LOC_Os05g40280.1	B3 DNA binding domain containing protein, expressed
9	LOC_Os05g03020.1	ZOS5-03 - C2H2 zinc finger protein, expressed
10	LOC_Os12g42970.1	GATA zinc finger domain containing protein, expressed
11	LOC_Os02g53620.1	nuclear transcription factor Y subunit, putative, expressed
12	LOC_Os01g54930.1	one zinc finger protein, putative, expressed
13	LOC_Os02g25820.1	B3 DNA binding domain containing protein, expressed
14	LOC_Os03g44540.1	nuclear transcription factor Y subunit, putative, expressed
15	LOC_Os08g14400.1	homeobox domain containing protein, expressed
16	LOC_Os02g02424.2	ZOS2-02 - C2H2 zinc finger protein, expressed
17	LOC_Os07g37630.1	transposon protein, putative, unclassified, expressed
18	LOC_Os01g40670.1	single myb histone, putative, expressed
19	LOC_Os11g08210.1	no apical meristem protein, putative, expressed
20	LOC_Os05g23670.1	transcription factor jumonji, putative, expressed

## Sheet: Supplemental Table S2
Supplemental Table S2. List of the primers used in this study
Primers for RT-qPCR
Primer name	Sequence (5' - 3')
JMJ703-F	TTTTGCTACCCTTCCGTTAT
JMJ703-R	GGCATTCTTCGCTGTCTTT
JMJ704-F	CTGTTGGCACGTGGAAGATC
JMJ704-R	AGGAGATAATTGCGTAACCAGC
OsLFL1-F	TCAAGTACAGGTATTGGCCC
OsLFL1-R	GCTCCGATGACAAATCGGTT
Ehd1-F	GGCATACCTACAGTGATTATGGC
Ehd1-R	ATATGTGCTGCCAAATGTTGCT
Hd3a-F	CTGCAGCGTCATTTGGGCAAG
Hd3a-R	CCTTGGTGTTGAAGTTCTGACGC
RFT1-F	GAGGACGTTCTACACACTCGTG
RFT1-R	GGAATATCGGTGACCAGCCAG
Actin-F	TGTGTTGGACTCTGGTGATG
Actin-R	TGAATGAGTAACCACGCTCC
Primers for ChIP-qPCR
Primer name	Sequence (5' - 3')
LFL1-P1-F	AAACGGGAAGAGTCGAGACG
LFL1-P1-R	TGCTCCTGCCATCTCTCCTC
LFL1-P2-F	GTATGAATTGGCTATTACATTAGC
LFL1-P2-R	TCCATTGATGTTGTATTGCG
LFL1-P3-F	AGGGCAGTCCCAACTCATAG
LFL1-P3-R	ATGATTGATAGAGAAGAGAGATG
Primers for genotype
Primer name	Sequence (5' - 3')
Hyg-F	AAAAGCCTGAACTCACCG
Hyg-R	GCTCCATACAAGCCAACC
JMJ704-Cas9-F	AGAACATCCAATCTGTGGC
JMJ704-Cas9-R	GTCAACTTGTTGAACACGG
JMJ703-Cas9-F	GATCAGGATCATGGCCTAAG
JMJ703-Cas9-R	CTCCTCTTCATCATTCCACC
emf2b-SR11	AGAGCCATAACACCTGGCAC
emf2b-SL11	CTTGTATCACCCTCCCATGG
emf2b-iAP-R1	TTGGGGTTTCTACAGGACGTAAC
Primers for vector construction
Primer name	Sequence (5' - 3')	Note
EMF2b-HA-F	GAACACGGGGGACGAATTCGAGCTCATGTGCCGCCACCAGCCAAG	Cloning of constructs for transgenosis
EMF2b-HA-R	AAGCTTGCATGCCTGCAGGTCGACATTTTTCTTTGGATCCGAGC
EMF2b-Spe I-F	GAATTCGCAGGATCCGGTACTAGTATGTGCCGCCACCAGCCAA	Cloning of constructs for Y2H
EMF2b-Sal I-R	AGCTCTCCCTCGAGAGCGTCGACTCAATTTTTCTTTGGATCCGAGC
EMF2b-305-Sal I-R	AGCTCTCCCTCGAGAGCGTCGACTCAAGTGACTTCGGTTTTTTGC
EMF2b-306-Spe I-F	AATTCGCAGGATCCGGTACTAGTGAAGATTTTTCTTGCCCA
EMF2b-449-Sal I-R	AGCTCTCCCTCGAGAGCGTCGACTCACCCAAACTGTAACACTGTT
EMF2b-450-Spe I-F	ATTCGCAGGATCCGGTACTAGTAAGACAAGAAAGCTGTCTG
JMJ704-BamH I-F	ATATGGCTGAATTCGCAGGATCCATGGTTTCCTCCCGCGACCC
JMJ704-Sal I-R	AGCTCTCCCTCGAGAGCGTCGACTCAGCAACCTGCCAAGTGTGAC
JMJ704-486-Sal I-R	AGCTCTCCCTCGAGAGCGTCGACTCATTCACTTTTGCAGTCGCTAAGG
JMJ704-487-BamH I-F	ATATGGCTGAATTCGCAGGATCCATGCAAGGAGTATACAGATGGC
JMJ704-682-Sal I-R	AGCTCTCCCTCGAGAGCGTCGACTCAGACAACCATCTTGTTCTTATCATGTT
JMJ704-683-BamH I-F	ATATGGCTGAATTCGCAGGATCCATGCAAGGAGTATACAGATGGC
JMJ703-nLuc-F	CGGGGGACGAGCTCGGTACCATGATGGGGGTTACCACCAC	Cloning of constructs for SFLC
JMJ703-nLuc-R	GGACGCGTACGAGATCTGGTCGACGCACAATTGCTTCGCAATCTC
JMJ704-cLuc-F	ACGCGTCCCGGGGCGGTACCATGGTTTCCTCCCGCGACCC
JMJ704-cLuc-R	TTTGTTGGATCCCGGGTACCTCAGCAACCTGCCAAGTGTGACC
EMF2b-nLuc-F	ACACGGGGGACGAGCTCGGTACCATGTGCCGCCACCAGCCAA
EMF2b-nLuc-R	ACGCGTACGAGATCTGGTCGACATTTTTCTTTGGATCCGAGC
EMF2b-cLuc-F	CGTACGCGTCCCGGGGCGGTACCATGTGCCGCCACCAGCCAA
EMF2b-cLuc-R	ATTTGTTGGATCCCGGGTACCTCAATTTTTCTTTGGATCCGAGC
JMJ704-Venus-F	AAGCTTGCATGCCTGCAGGTCGACGCAACCTGCCAAGTGTGACC	Cloning of constructs for Co-IP
JMJ704-Venus-R	TTCGAGCTCGGTACCCGGGGATCCATGGTTTCCTCCCGCGACCC
JMJ704-HA-F	GGAATTCGAGCTCGGTACCATGGTTTCCTCCCGCGACCC
JMJ704-HA-R	CTAGAGGATCCCCGGGTACCGCAACCTGCCAAGTGTGACC
JMJ703-Venus-F	GGGGACGAATTCGAGCTCGGTACCATGATGGGGGTTACCACCAC
JMJ703-Venus-R	AAGCTTGCATGCCTGCAGGTCGACGCACAATTGCTTCGCAATCTC
JMJ703-561-SpeI-F	ATTCGCAGGATCCGGTACTAGTGCTGATAGCACTATATTCAAG	Cloning of constructs for protein purification
JMJ703-700-SalI-R	GCTCTCCCTCGAGAGCGTCGACTCATGGACCATCAGTTAATCTGC
JMJ703-SalI-R	AGCTCTCCCTCGAGAGCGTCGACTCAGCACAATTGCTTCGCAATC
JMJ703-661-F	AATGGATGCTGGGAAATTAAGTGCCATTC
JMJ703-594-R	TTAATTTCCCAGCATCCATTTTCCTTGATTG
JMJ704-601-F	GAAAATGGATGCGGTCTACCAGTGGGGAC
JMJ704-529-R	GGTAGACCGCATCCATTTTCTTATATCGCAG
